# Supplementary material for: Phylogenomic analysis of Mycoplasma bovis from Belgian veal, dairy and beef herds
Source: Vet Res. 2020 Sep 23;51:121. doi: 10.1186/s13567-020-00848-z (PMC7510102; doi:10.1186/s13567-020-00848-z)
Supplement: Supplementary file 1 — Additional file 1. Sequence identification and descriptives of Belgian Mycoplasma bovis isolates. [file 13567_2020_848_MOESM1_ESM.xlsx]

## Sheet: Blad1
Additional file 1. Sequence identification and descriptives of Belgian Mycoplasma bovis isolates.
	Isolate	BioSample Accessions	Farm	Origin	Year of isolation	Province	Age of animal	Additional remarks
1	Mb1	SAMN15246591	Beef	Lung	2016	West Flanders	< 1 month
2	Mb51	SAMN15246583	Beef	BAL	2016	Antwerp	calf
3	Mb59	SAMN15246584	Beef	Lung	2016	Flemish Brabant	< 6 month
4	Mb75	SAMN15246615	Beef	BAL	2016	Antwerp	calf
5	Mb110	SAMN15246603	Beef	Lung	2017	East Flanders
6	Mb134	SAMN15246581	Beef	Lung	2017	Flemish Brabant	adult
7	Mb147	SAMN15246588	Beef	Joint	2017	West Flanders	adult
8	Mb152	SAMN15246592	Beef	Lung	2017	Antwerp	young stock
9	Mb166	SAMN15246593	Beef	Lung	2017	East Flanders	< 1 month
10	Mb168	SAMN15246594	Beef	Lung	2017	Antwerp	calf
11	Mb175	SAMN15246610	Beef	DNS	2017	Antwerp	calf
12	Mb182	SAMN15246596	Beef	DNS	2017	Antwerp	calf
13	Mb183	SAMN15246597	Beef	DNS	2017	Antwerp	calf
14	Mb184	SAMN15246609	Beef	DNS	2017	Antwerp	calf
15	Mb185	SAMN15246587	Beef	DNS	2017	Antwerp	calf
16	Mb193	SAMN15246582	Veal	Lung	2017	West Flanders	calf
17	Mb194	SAMN15246595	Beef	Lung	2017	West Flanders	young stock
18	Mb201	SAMN15246604	Beef	DNS	2017	Antwerp	calf
19	Mb206	SAMN15246600	Beef	DNS	2017	West Flanders	calf
20	Mb209	SAMN15246609	Beef	DNS	2017	West Flanders	calf
21	Mb216	SAMN15246607	Beef	DNS	2017	West Flanders	calf
22	Mb227	SAMN15246619	Beef	DNS	2018	West Flanders	calf
23	Mb237	SAMN15246613	Beef	DNS	2018	Limburg	< 1 month
24	Mb239	SAMN15246621	Beef	BAL	2018	Antwerp	calf
25	Mb240	SAMN15246598	Beef	DNS	2018	Flemish Brabant	calf
26	Mb241	SAMN15246611	Beef	DNS	2018	Antwerp	calf
27	Mb252	SAMN15246617	Beef	Abces	2018	West Flanders	adult
28	Mb258	SAMN15246618	Beef	DNS	2018	Flemish Brabant	calf
29	Mb267	SAMN15246599	Beef	Middle ear	2018	East Flanders	< 1 month
30	Mb 37	SAMN15246616	Beef	BAL	2016	Flemish Brabant	calf
31	Mb108	SAMN15246602	Beef	BAL	2016	East Flanders	calf
32	Mb196	SAMN15246620	Beef	BAL	2017	Limburg
33	Mb222	SAMN15246543	Beef	Milk	2018	West Flanders	adult	Same animal as Mb231
34	Mb274	SAMN15246545	Beef	Milk	2018	Heynowes	adult	Same animal as Mb275
35	AR3	SAMN15246608	Beef	Joint	2019	Liege
36	Mb120	SAMN15246614	Beef	Lung	2017	West Flanders	< 1 month
37	Mb149	SAMN15246622	Beef	Lung	2017	East Flanders	1-3 months
38	Mb200	SAMN15246623	Beef	DNS	2017	Namen	calf
39	Mb268	SAMN15246606	Beef	Milk	2018	West Flanders	adult
40	Mb231	SAMN15246544	Beef	Other	2018	West Flanders	adult	Same animal as Mb222
41	Mb275	SAMN15246546	Beef	Other	2018	Heynowes	adult	Same animal as Mb274
42	Mb6	SAMN15246526	Dairy	Lung	2016	Flemish Brabant	1-3 months
43	Mb7	SAMN15246527	Dairy	BAL	2016	Flemish Brabant	1-3 months
44	Mb32	SAMN15246528	Dairy	Lung	2016	West Flanders	adult
45	Mb98	SAMN15246529	Dairy	Lung	2017	Limburg
46	Mb103	SAMN15246530	Dairy	DNS	2017	Antwerpen	< 1 month
47	Mb112	SAMN15246531	Dairy	BAL	2017	Limburg
48	Mb116	SAMN15246532	Dairy	Lung	2017	West Flanders	< 1 month
49	Mb140	SAMN15246533	Dairy	Lung	2017	West Flanders	< 1 month
50	Mb141	SAMN15246534	Dairy	BAL	2017	Flemish Brabant
51	Mb157	SAMN15246535	Dairy	Lung	2017	East Flanders
52	Mb158	SAMN15246537	Dairy	Middle ear	2017	East Flanders	1-3 months
53	Mb162	SAMN15246538	Dairy	Middle ear	2017	West Flanders	calf
54	Mb169	SAMN15246539	Dairy	Lung	2017	West Flanders	adult
55	Mb172	SAMN15246589	Dairy	Lung	2017	West Flanders
56	Mb174	SAMN15246540	Dairy	DNS	2017	West Flanders	calf
57	Mb179	SAMN15246541	Veal	DNS	2017	Antwerp	calf	Same isolate as VK7
58	Mb180	SAMN15246542	Veal	DNS	2017	Antwerp	calf	Same isolate as VK6
59	Mb208	SAMN15246585	Dairy	Lung	2017	Antwerp	young stock
60	Mb218	SAMN15246548	Dairy	BAL	2017	Antwerp
61	Mb219	SAMN15246549	Dairy	BAL	2017	East Flanders	adult
62	Mb229	SAMN15246550	Dairy	Lung	2018	Antwerp	young stock
63	Mb272	SAMN15246551	Dairy	BAL	2018	Limburg	3-6 months
64	Mb276	SAMN15246552	Dairy	BAL	2018	West Flanders	calf
65	Mb130	SAMN15246553	Dairy	BAL	2017	West Flanders	adult
66	AR4	SAMN15246554	Dairy	Milk	2019	Namen	adult
67	Mb214	SAMN15246555	Dairy	BAL	2018	West Flanders	calf
68	Mb225	SAMN15246556	Dairy	BAL	2018	Heynowes	adult
69	Mb109	SAMN15246579	Dairy	Lung	2017	West Flanders	< 1 month
70	Mb287	SAMN15246586	Dairy	BAL	2019	East Flanders
71	Mb49	SAMN15246515	Veal	BAL	2016	Antwerp	calf	Same farm as Mb50; different animal
72	Mb50	SAMN15246516	Veal	BAL	2016	Antwerp	calf	Same farm as Mb49; different animal
73	TO19	SAMN15246517	Veal	DNS	2019	Heynowes	calf
74	Mb143	SAMN15246518	Veal	Lung	2017	Antwerp	calf
75	VK3	SAMN15246519	Veal	DNS	2017	Antwerp	calf
76	VK5	SAMN15246520	Veal	DNS	2017	Antwerp	calf
77	VK6	SAMN15246521	Veal	DNS	2017	Antwerp	calf	Same isolate as Mb180
78	VK7	SAMN15246522	Veal	DNS	2017	Antwerp	calf	Same isolate as Mb179
79	VK8	SAMN15246523	Veal	DNS	2017	Antwerp	calf
80	VK9	SAMN15246524	Veal	DNS	2017	Antwerp	calf
81	VK10	SAMN15246559	Veal	DNS	2017	Flemish Brabant	calf
82	VK11	SAMN15246560	Veal	DNS	2017	Antwerp	calf
83	VK13	SAMN15246561	Veal	DNS	2017	Antwerp	calf
84	VK14	SAMN15246562	Veal	DNS	2017	Antwerp	calf
85	VK15	SAMN15246563	Veal	DNS	2017	Heynowes	calf
86	VK16	SAMN15246564	Veal	DNS	2017	Antwerp	calf
87	VK19	SAMN15246565	Veal	DNS	2017	Antwerp	calf
88	VK22	SAMN15246566	Veal	DNS	2017	West Flanders	calf
89	VK23	SAMN15246567	Veal	DNS	2017	Flemish Brabant	calf
90	VK24	SAMN15246568	Veal	DNS	2017	Antwerp	calf
91	VK25	SAMN15246557	Veal	DNS	2017	Antwerp	calf
92	VK26	SAMN15246570	Veal	DNS	2017	Antwerp	calf
93	VK27	SAMN15246571	Beef	DNS	2017	East Flanders	calf
94	VK30	SAMN15246572	Veal	DNS	2018	Antwerp	calf
95	Mb188	SAMN15246573	Veal	DNS	2017		calf
96	Mb217	SAMN15246574	Veal	BAL	2014	Limburg	calf
97	TO VK	SAMN15246575	Veal	DNS	2019	Heynowes	calf
98	VK41	SAMN15246576	Veal	BAL	2019	Antwerp	calf
99	VK32	SAMN15246577	Veal	DNS	2017		calf
100	VK12	SAMN15246578	Veal	DNS	2017	Antwerp	calf
DNS = Deep nasal swab ; BAL = bronchoalveolar lavage
