# Supplementary material for: Phylogenomic analysis of Mycoplasma bovis from Belgian veal, dairy and beef herds
Source: Vet Res. 2020 Sep 23;51:121. doi: 10.1186/s13567-020-00848-z (PMC7510102; doi:10.1186/s13567-020-00848-z)
Supplement: Supplementary file 2 — Additional file 2. Sequence identification and descriptives of 250 previously published Mycoplasma bovis sequences. [file 13567_2020_848_MOESM2_ESM.xlsx]

## Sheet: Blad1
Additional file 2. Sequence identification and descriptives of 250 previously published Mycoplasma bovis sequences.
Our reference	GenBank assembly accession	RefSeq Assembly accession	Country	Year	Sample site
M. agalactiae	GCA_000063605.1	GCF_000063605.1	Spain	1952
1	GCA_000183385.1	GCF_000183385.1	USA	1961	Milk
2	GCA_000219375.1	GCF_000219375.1	China	2008	Lung
3	GCA_000270525.1	GCF_000270525.1	China	2008	Lung
4	GCA_000696015.1	GCF_000696015.1	China	2009	Lung
5	GCA_001043135.1	GCF_001043135.1	China	2012	Joint
6	GCA_001611865.1	GCF_001611865.1	China	2008	Lung
7	GCA_001611895.1	GCF_001611895.1	China	2012	Lung
8	GCA_001611935.1	GCF_001611935.1	China	2012	Lung
9	GCA_001929505.1	GCF_001929505.1	USA	2011	Nasopharynx
10	GCA_001929605.1	GCF_001929605.1	USA	2011	Nasopharynx
11	GCA_001929825.1	GCF_001929825.1	USA	2011	Nasopharynx
12	GCA_001929835.1	GCF_001929835.1	USA	2011	Nasopharynx
13	GCA_001929945.1	GCF_001929945.1	USA	2011	Nasopharynx
14	GCA_001929955.1	GCF_001929955.1	USA	2011	Nasal cavity
15	GCA_001930035.1	GCF_001930035.1	USA	2011	Nasopharynx
16	GCA_001930055.1	GCF_001930055.1	USA	2011	Nasopharynx
17	GCA_001930145.1	GCF_001930145.1	USA	2011	Nasopharynx
18	GCA_001930165.1	GCF_001930165.1	USA	2011	Nasopharynx
19	GCA_001930175.1	GCF_001930175.1	USA	2011	Nasopharynx
20	GCA_001930225.1	GCF_001930225.1	USA	2011	Nasopharynx
21	GCA_001930245.1	GCF_001930245.1	USA	2011	Nasopharynx
22	GCA_001930255.1	GCF_001930255.1	USA	2011	Nasopharynx
23	GCA_001930315.1	GCF_001930315.1	USA	2011	Nasopharynx
24	GCA_001930395.1	GCF_001930395.1	USA	2011	Nasopharynx
25	GCA_001930535.1	GCF_001930535.1	USA	2011	Nasopharynx
26	GCA_001930545.1	GCF_001930545.1	USA	2011	Nasopharynx
27	GCA_001930655.1	GCF_001930655.1	USA	2011	Nasopharynx
28	GCA_001931315.1	GCF_001931315.1	USA	2011	Nasopharynx
29	GCA_002009275.1	GCF_002009275.1	China	2008	Lung
30	GCA_002749575.1	GCF_002749575.1	China	2013	Lung
31	GCA_004751945.1	GCF_004751945.1	China	2013	Tissue
32	GCA_004792535.1	GCF_004792535.1	China
33	GCA_005061475.1	GCF_005061475.1	France	1983
34	GCA_006542455.1	GCF_006542455.1	China	2008	Tissue
35	GCA_006542465.1	GCF_006542465.1	China	2008	Tissue
36	GCA_006542475.1	GCF_006542475.1	China	2012	Tissue
37	GCA_006658585.1	GCF_006658585.1	China	2009	Lung
38	GCA_006658645.1	GCF_006658645.1	China	2010	Lung
39	GCA_006658685.1	GCF_006658685.1	China	2010	Tissue
40	GCA_006658695.1	GCF_006658695.1	China	2006	Tissue
41	GCA_006658725.1	GCF_006658725.1	China	2009	Tissue
42	GCA_006658735.1	GCF_006658735.1	China	2013	Tissue
43	GCA_006658745.1	GCF_006658745.1	China	2012	Tissue
44	GCA_006658785.1	GCF_006658785.1	China	2012	Tissue
45	GCA_006658795.1	GCF_006658795.1	China	2012	Tissue
46	GCA_006658825.1	GCF_006658825.1	China	2008	Mixed culture
47	GCA_006658845.1	GCF_006658845.1	China	2008	Tissue
48	GCA_006658855.1	GCF_006658855.1	China
49	GCA_006658865.1	GCF_006658865.1	China	2010	Tissue
50	GCA_006658885.1	GCF_006658885.1	China	2009	Tissue
51	GCA_006658905.1	GCF_006658905.1	China	2010	Tissue
52	GCA_006658945.1	GCF_006658945.1	China	2010	Tissue
53	GCA_006658955.1	GCF_006658955.1	China	2008	Tissue
54	GCA_006658965.1	GCF_006658965.1	China	2009	Tissue
55	GCA_006658975.1	GCF_006658975.1	China	2008	Tissue
56	GCA_006659025.1	GCF_006659025.1	China	2010	Tissue
57	GCA_006659045.1	GCF_006659045.1	China	2011	Tissue
58	GCA_006659055.1	GCF_006659055.1	China	2012	Tissue
59	GCA_006659065.1	GCF_006659065.1	China	2013	Tissue
60	GCA_006659075.1	GCF_006659075.1	China	2013	Tissue
61	GCA_006659125.1	GCF_006659125.1	China	2012	Tissue
62	GCA_006659145.1	GCF_006659145.1	China	2013	Tissue
63	GCA_006659155.1	GCF_006659155.1	China	2008	Tissue
64	GCA_006659165.1	GCF_006659165.1	China	2013	Tissue
65	GCA_006659175.1	GCF_006659175.1	China	2008	Tissue
66	GCA_006659195.1	GCF_006659195.1	China	2011	Tissue
67	GCA_006659245.1	GCF_006659245.1	China	2012	Tissue
68	GCA_006659255.1	GCF_006659255.1	China	2012	Tissue
69	GCA_006659265.1	GCF_006659265.1	China	2010	Tissue
70	GCA_006659275.1	GCF_006659275.1	China	2011	Tissue
71	GCA_006659305.1	GCA_006659305.1	China	2008	Tissue
72	GCA_006659345.1	GCF_006659345.1	China	2008	Tissue
73	GCA_009156025.1	GCF_009156025.1	France	2016	TTA
74	GCA_009650115.1	GCF_009650115.1	China	2019	Lung
75	GCA_009848665.1	derived from surveillance project	Israel	2013	Milk
76	GCA_009848675.1	derived from surveillance project	Israel	2013	Milk
77	GCA_009848695.1	derived from surveillance project	Israel	2013	Milk
78	GCA_009848705.1	derived from surveillance project	Israel	2013	Milk
79	GCA_009848745.1	derived from surveillance project	Israel	2013	Milk
80	GCA_009848755.1	derived from surveillance project	Israel	2013	Milk
81	GCA_009848775.1	derived from surveillance project	Israel	2012	Milk
82	GCA_009848805.1	derived from surveillance project	Israel	2012	Milk
83	GCA_009848815.1	derived from surveillance project	Israel	2012	Milk
84	GCA_009848825.1	derived from surveillance project	Israel	2012	Milk
85	GCA_009848855.1	derived from surveillance project	Israel	2012	Milk
86	GCA_009848875.1	derived from surveillance project	Israel	2012	Milk
87	GCA_009848885.1	derived from surveillance project	Israel	2012	Milk
88	GCA_009848925.1	derived from surveillance project	Israel	2011	Milk
89	GCA_009848935.1	derived from surveillance project	Israel	2011	Milk
90	GCA_009848965.1	derived from surveillance project	Israel	2011	Milk
91	GCA_009848995.1	derived from surveillance project	Israel	2010	Milk
92	GCA_009849005.1	derived from surveillance project	Israel	2010	Milk
93	GCA_009849015.1	derived from surveillance project	Israel	2010	Milk
94	GCA_009849025.1	derived from surveillance project	Israel	2010	Milk
95	GCA_009849055.1	derived from surveillance project	Israel	2009	Milk
96	GCA_009849065.1	derived from surveillance project	Israel	2009	Milk
97	GCA_009849095.1	derived from surveillance project	Israel	2009	Milk
98	GCA_009849105.1	derived from surveillance project	Israel	2009	Milk
99	GCA_009849125.1	derived from surveillance project	Israel	2008	Milk
100	GCA_009849145.1	derived from surveillance project	Israel	2008	Milk
101	GCA_009849185.1	derived from surveillance project	Israel	2008	Milk
102	GCA_009849195.1	derived from surveillance project	Israel	2008	Milk
103	GCA_009849205.1	derived from surveillance project	Israel	2008	Milk
104	GCA_009849235.1	derived from surveillance project	Israel	2008	Milk
105	GCA_009849245.1	derived from surveillance project	Israel	2008	Milk
106	GCA_009849265.1	derived from surveillance project	Israel	2008	Milk
107	GCA_009849285.1	derived from surveillance project	Israel	2008	Milk
108	GCA_009849315.1	derived from surveillance project	Israel	2008	Milk
109	GCA_009849325.1	derived from surveillance project	Israel	2008	Milk
110	GCA_009849355.1	derived from surveillance project	Israel	2008	Milk
111	GCA_009849375.1	derived from surveillance project	Israel	2008	Milk
112	GCA_009849385.1	derived from surveillance project	Israel	2008	Milk
113	GCA_009849415.1	derived from surveillance project	Israel	2008	Milk
114	GCA_009849425.1	derived from surveillance project	Israel	2008	Milk
115	GCA_009849455.1	derived from surveillance project	Israel	2007	Milk
116	GCA_009849465.1	derived from surveillance project	Israel	2004	Milk
117	GCA_009849495.1	derived from surveillance project	Israel	2004	Milk
118	GCA_009849505.1	derived from surveillance project	Israel	2000	Milk
119	GCA_009849545.1	derived from surveillance project	Israel	1994	Milk
120	GCA_009849555.1	derived from surveillance project	Israel	1997	Milk
121	GCA_009849845.1	derived from surveillance project	USA	2017	Milk
122	GCA_009849855.1	derived from surveillance project	Israel	2005	Milk
123	GCA_009849885.1	derived from surveillance project	USA	2017	Milk
124	GCA_009849925.1	derived from surveillance project	USA	2017	Milk
125	GCA_009849935.1	derived from surveillance project	USA	2017	Milk
126	GCA_009849955.1	derived from surveillance project	USA	2017	Milk
127	GCA_009849965.1	derived from surveillance project	USA	2017	Milk
128	GCA_009849985.1	derived from surveillance project	USA	2017	Milk
129	GCA_009850005.1	derived from surveillance project	USA	2017	Milk
130	GCA_009850055.1	derived from surveillance project	USA	2007	Milk
131	GCA_009850065.1	derived from surveillance project	USA	2007	Milk
132	GCA_009850075.1	derived from surveillance project	USA	2007	Milk
133	GCA_009850085.1	derived from surveillance project	USA	2007	Milk
134	GCA_009850125.1	derived from surveillance project	USA	2007	Milk
135	GCA_009850135.1	derived from surveillance project	USA	2006	Milk
136	GCA_009850145.1	derived from surveillance project	USA	2007	Milk
137	GCA_009850175.1	derived from surveillance project	USA	2008	Milk
138	GCA_009850185.1	derived from surveillance project	USA	2008	Milk
139	GCA_009850205.1	derived from surveillance project	USA	2008	Milk
140	GCA_009850225.1	derived from surveillance project	USA	2008	Milk
141	GCA_009850255.1	derived from surveillance project	USA	2008	Milk
142	GCA_009850275.1	derived from surveillance project	Israel	2017	Lung
143	GCA_009850285.1	derived from surveillance project	Israel	2017	Lung
144	GCA_009850305.1	derived from surveillance project	Israel	2017	Larynx
145	GCA_009850355.1	derived from surveillance project	Israel	2016	Eye
146	GCA_009850365.1	derived from surveillance project	Israel	2016	Lung
147	GCA_009850395.1	derived from surveillance project	Israel	2015	Lung
148	GCA_009850405.1	derived from surveillance project	Israel	2015	Lung
149	GCA_009850435.1	derived from surveillance project	Israel	2015	Lung
150	GCA_009850445.1	derived from surveillance project	Israel	2013	Fetal tissue
151	GCA_009850465.1	derived from surveillance project	Israel	2016	Lung
152	GCA_009850475.1	derived from surveillance project	Israel	2016	Lung
153	GCA_009850495.1	derived from surveillance project	Israel	2010	Vulva
154	GCA_009850515.1	derived from surveillance project	Israel	2010	Vulva
155	GCA_009850535.1	derived from surveillance project	Israel	2008	Lung
156	GCA_009850555.1	derived from surveillance project	Israel	2008	Lung
157	GCA_009850565.1	derived from surveillance project	Israel	2008	Lung
158	GCA_009850595.1	derived from surveillance project	Israel	2007	Lung
159	GCA_009850615.1	derived from surveillance project	Israel	2006	Lung
160	GCA_009850655.1	derived from surveillance project	Israel	2006	Lung
161	GCA_009850665.1	derived from surveillance project	Israel	2006	Nasal cavity
162	GCA_009850675.1	derived from surveillance project	Israel	2006	Lung
163	GCA_009850685.1	derived from surveillance project	Israel	2006	Lung
164	GCA_009850725.1	derived from surveillance project	Israel	2006	Lung
165	GCA_009850735.1	derived from surveillance project	Israel	2006	Lung
166	GCA_009850755.1	derived from surveillance project	Israel	2006	Lung
167	GCA_009850785.1	derived from surveillance project	Romania*	2016	Lung
168	GCA_009850795.1	derived from surveillance project	Romania*	2014	Lung
169	GCA_009850815.1	derived from surveillance project	Romania*	2012	Lung
170	GCA_009850835.1	derived from surveillance project	Romania*	2012	Lung
171	GCA_009850855.1	derived from surveillance project	Hungary*	2016	Lung
172	GCA_009850875.1	derived from surveillance project	Hungary*	2014	Lung
173	GCA_009850885.1	derived from surveillance project	Hungary*	2013	Lung
174	GCA_009850905.1	derived from surveillance project	Hungary*	2011	Lung
175	GCA_009850925.1	derived from surveillance project	Hungary*	2010	Lung
176	GCA_009850945.1	derived from surveillance project	Hungary*	2008	Lung
177	GCA_009850965.1	derived from surveillance project	Hungary*	2008	Lung
178	GCA_009850985.1	derived from surveillance project	Hungary*	2008	Lung
179	GCA_009851015.1	derived from surveillance project	Hungary*	2007	Lung
180	GCA_009851035.1	derived from surveillance project	Hungary*	2006	Lung
181	GCA_009851065.1	derived from surveillance project	Hungary*	2006	Lung
182	GCA_009851085.1	derived from surveillance project	Hungary*	2006	Lung
183	GCA_009851095.1	derived from surveillance project	Hungary*	2006	Lung
184	GCA_009851115.1	derived from surveillance project	Hungary*	2006	Lung
185	GCA_009851135.1	derived from surveillance project	Australia*	2016	Lung
186	GCA_009851155.1	derived from surveillance project	Australia*	2016	Joint
187	GCA_009851175.1	derived from surveillance project	Australia*	2016	Joint
188	GCA_009851185.1	derived from surveillance project	Australia*	2016	Joint
189	GCA_009851215.1	derived from surveillance project	Australia*	2010	Lung
190	GCA_009851225.1	derived from surveillance project	Australia*	2009	Larynx
191	GCA_009851265.1	derived from surveillance project	Australia*	2009	Lung
192	GCA_009851275.1	derived from surveillance project	Australia*	2016	Lung
193	GCA_009851285.1	derived from surveillance project	Australia*	2006	Lung
194	GCA_009851315.1	derived from surveillance project	Australia*	2006	Joint
195	GCA_009851325.1	derived from surveillance project	Australia*	2006	Pharynx
196	GCA_009851345.1	derived from surveillance project	Australia*	2006	Pharynx
197	GCA_009851365.1	derived from surveillance project	Lithuania*	2013	Lung
198	GCA_009851385.1	derived from surveillance project	Lithuania*	2012	Lung
199	GCA_009851405.1	derived from surveillance project	Lithuania*	2012	Lung
200	GCA_009851425.1	derived from surveillance project	Lithuania*	2011	Lung
201	GCA_009851445.1	derived from surveillance project	Lithuania*	2009	Lung
202	GCA_009851475.1	derived from surveillance project	Lithuania*	2008	Lung
203	GCA_009851485.1	derived from surveillance project	Lithuania*	2008	Lung
204	GCA_009851515.1	derived from surveillance project	Lithuania*	2007	Lung
205	GCA_009851525.1	derived from surveillance project	Lithuania*	2006	Lung
206	GCA_009851545.1	derived from surveillance project	Russia	2013	Milk
207	GCA_009851565.1	derived from surveillance project	Russia	2015	Milk
208	GCA_009851585.1	derived from surveillance project	Russia	2013	Milk
209	GCA_009851605.1	derived from surveillance project	Romania*	2013	Milk
210	GCA_009851635.1	derived from surveillance project	Israel	2004	Semen
211	GCA_009851645.1	derived from surveillance project	Israel	2001	Semen
212	GCA_009851675.1	derived from surveillance project	Israel		Semen
213	GCA_009851685.1	derived from surveillance project	Israel	2005	Milk
214	GCA_009851715.1	derived from surveillance project	Israel	2017	Milk
215	GCA_009851735.1	derived from surveillance project	Israel	2017	Milk
216	GCA_009851745.1	derived from surveillance project	Israel	2017	Milk
217	GCA_009851785.1	derived from surveillance project	Israel	2017	Milk
218	GCA_009851795.1	derived from surveillance project	Israel	2017	Milk
219	GCA_009851805.1	derived from surveillance project	Israel	2017	Milk
220	GCA_009851825.1	derived from surveillance project	Israel	2017	Milk
221	GCA_009851845.1	derived from surveillance project	Israel	2016	Milk
222	GCA_009851875.1	derived from surveillance project	Israel	2016	Milk
223	GCA_009851895.1	derived from surveillance project	Israel	2016	Milk
224	GCA_009851905.1	derived from surveillance project	Israel	2016	Milk
225	GCA_009851925.1	derived from surveillance project	Israel	2015	Milk
226	GCA_009851965.1	derived from surveillance project	Israel	2015	Milk
227	GCA_009851975.1	derived from surveillance project	Israel	2015	Milk
228	GCA_009851995.1	derived from surveillance project	Israel	2015	Milk
229	GCA_009852025.1	derived from surveillance project	Israel	2015	Milk
230	GCA_009852045.1	derived from surveillance project	Israel	2015	Milk
231	GCA_009852055.1	derived from surveillance project	Israel	2015	Milk
232	GCA_009852065.1	derived from surveillance project	Israel	2015	Milk
233	GCA_009852095.1	derived from surveillance project	Israel	2015	Milk
234	GCA_009852105.1	derived from surveillance project	Israel	2015	Milk
235	GCA_009852145.1	derived from surveillance project	Israel	2015	Milk
236	GCA_009852155.1	derived from surveillance project	Israel	2014	Milk
237	GCA_009852165.1	derived from surveillance project	Israel	2015	Milk
238	GCA_009852195.1	derived from surveillance project	Israel	2014	Milk
239	GCA_009852205.1	derived from surveillance project	Israel	2014	Milk
240	GCA_009852235.1	derived from surveillance project	Israel	2014	Milk
241	GCA_009852245.1	derived from surveillance project	Israel	2014	Milk
242	GCA_009852275.1	derived from surveillance project	Israel	2014	Milk
243	GCA_009852285.1	derived from surveillance project	Israel	2014	Milk
244	GCA_009852305.1	derived from surveillance project	Israel	2014	Milk
245	GCA_009852335.1	derived from surveillance project	Israel	2013	Milk
246	GCA_009852345.1	derived from surveillance project	Israel	2013	Milk
247	GCA_009852365.1	derived from surveillance project	Israel	2013	Milk
248	GCA_009852445.1	derived from surveillance project	Hungary*	2014	Lung
249	GCA_009857975.1	derived from surveillance project	Israel	2016	Lung
250	GCA_900088685.1	GCF_900088685.1	Swiss	2008	Milk
* These M. bovis strains have been isolated from calves imported from indicated countries in Israeli quarantine stations
